# Supplementary material for: The Effects of Particulate Matter Alert on Urban Park Visitation in Seoul, Korea: Using Segmented Regression
Source: Int J Environ Res Public Health. 2022 Nov 21;19(22):15372. doi: 10.3390/ijerph192215372 (PMC9693038; doi:10.3390/ijerph192215372)
Supplement: Supplementary file 1 [file ijerph-19-15372-s001.zip]

Archive with 1 entries (1 files):
- ijerph-1990972-supplementary.pdf
